# Supplementary material for: Energy Metabolism Is Altered in Radioresistant Rectal Cancer
Source: Int J Mol Sci. 2023 Apr 11;24(8):7082. doi: 10.3390/ijms24087082 (PMC10138551; doi:10.3390/ijms24087082)
Supplement: Supplementary file 1 [file ijms-24-07082-s001.zip]

Archive with 1 entries (1 files):
- ijms-2184156-supplementary.pdf
